# Supplementary material for: Cognition emerges from phase dynamics of intrinsic coordination
Source: bioRxiv. 2026 Mar 27:2026.03.26.714488. Preprint. [Version 1] doi: 10.64898/2026.03.26.714488 (PMC13041801; doi:10.64898/2026.03.26.714488)
Supplement: Supplement 2 [file media-2.zip]

Archive with 14 entries (13 files):
- Supplementary Videos/
- Supplementary Videos/Supplementary Video 1.avi
- Supplementary Videos/Supplementary Video 10.avi
- Supplementary Videos/Supplementary Video 11.avi
- Supplementary Videos/Supplementary Video 12.avi
- Supplementary Videos/Supplementary Video 13.avi
- Supplementary Videos/Supplementary Video 2.avi
- Supplementary Videos/Supplementary Video 3.avi
- Supplementary Videos/Supplementary Video 4.avi
- Supplementary Videos/Supplementary Video 5.avi
- Supplementary Videos/Supplementary Video 6.avi
- Supplementary Videos/Supplementary Video 7.avi
- Supplementary Videos/Supplementary Video 8.avi
- Supplementary Videos/Supplementary Video 9.avi
